# Supplementary material for: Cardiomyocyte-Specific Ablation of Med1 Subunit of the Mediator Complex Causes Lethal Dilated Cardiomyopathy in Mice
Source: PLoS One. 2016 Aug 22;11(8):e0160755. doi: 10.1371/journal.pone.0160755 (PMC4993490; doi:10.1371/journal.pone.0160755)
Supplement: S2 Table — (XLSX) [file pone.0160755.s004.xlsx]

## Sheet: Sheet1
		S2. Table Genes down-regulated in csMed1-/- heart
Gene	gID	Description	RPKM Control Mean	RPKM Knockout MeanF	Fold Change	p-value
NM_024208	Echdc3	enoyl Coenzyme A hydratase domain containing 3	40.1864	8.82221	-2.1875	0.04395
NM_177222	Casc1	cancer susceptibility candidate 1	74.396	14.3772	-2.37144	0.0349
NM_134084	Ppif	peptidylprolyl isomerase F (cyclophilin F)	377.964	72.9545	-2.37318	0.033
NM_145473	Csdc2	cold shock domain containing C2, RNA binding	88.4098	16.9649	-2.38166	0.019
NM_175606	Hopx	HOP homeobox	359.304	66.1779	-2.44078	0.02985
NM_001039543	Mlf1	myeloid leukemia factor 1	31.8535	5.83698	-2.44816	0.0357
NM_028838	Lrrc2	leucine rich repeat containing 2	8.60493	1.56743	-2.45676	0.01855
NM_178869	Ttll1	tubulin tyrosine ligase-like 1	64.3525	11.7138	-2.45779	0.0103
NM_025336	Chchd3	coiled-coil-helix-coiled-coil-helix domain containing 3	154.426	28.0448	-2.46111	0.01655
NM_029555	Gstk1	glutathione S-transferase kappa 1	103.4	18.7544	-2.46293	0.0151
NM_001159662	Ppp1r16b	protein phosphatase 1, regulatory (inhibitor) subunit 16B	3.93973	0.713959	-2.46418	0.01145
NR_027677	E2f6	E2F transcription factor 6	25.271	4.50304	-2.48851	0.02315
NM_008509	Lpl	lipoprotein lipase	129.356	23.0478	-2.48865	0.02865
NM_029619	Msrb2	methionine sulfoxide reductase B2	55.3567	9.76988	-2.50235	0.0187
NM_172563	Hlf	hepatic leukemia factor	4.90435	0.856172	-2.51809	0.0082
NM_024179	0610009O20Rik	RIKEN cDNA 0610009O20 gene	177.832	30.9807	-2.52107	0.01345
NM_145743	Lace1	lactation elevated 1	21.2704	3.70379	-2.52177	0.0096
NM_024223	Crip2	cysteine rich protein 2	2954.61	513.452	-2.52467	0.033
NM_001085409	Steap3	STEAP family member 3	33.6381	5.82075	-2.53082	0.0139
NM_001109988	D0H4S114	neuronal regeneration related protein	11.0248	1.89553	-2.54007	0.01645
NM_023258	Pycard	PYD and CARD domain containing	6.81794	1.16029	-2.55486	0.02585
NM_153459	Dusp7	dual specificity phosphatase 7	38.9835	6.63052	-2.55567	0.01165
NM_008149	Gpam	glycerol-3-phosphate acyltransferase, mitochondrial	37.8973	6.40634	-2.56452	0.00865
NM_025590	Acot11	acyl-CoA thioesterase 11	6.15115	1.02964	-2.57871	0.0093
NM_001042671	Gpcpd1	glycerophosphocholine phosphodiesterase GDE1 homolog (S. cerevisiae)	4.1836	0.696113	-2.58735	0.0245
NM_009288	Stk10	serine/threonine kinase 10	3.44117	0.57245	-2.58768	0.0213
NM_010158	Khdrbs3	KH domain containing, RNA binding, signal transduction associated 3	29.9954	4.97343	-2.59243	0.03145
NM_134052	Adi1	acireductone dioxygenase 1	34.3215	5.66324	-2.59941	0.00935
NM_013723	Podxl	podocalyxin-like	80.4211	13.1485	-2.61268	0.01655
NM_016866	Stk39	serine/threonine kinase 39	14.0763	2.29928	-2.61401	0.0169
NM_021791	Doc2g	double C2, gamma	203.887	33.2237	-2.61748	0.0103
NM_175206	Fbxl22	F-box and leucine-rich repeat protein 22	36.5009	5.92047	-2.62415	0.04405
NM_001163592	Nhsl1	NHS-like 1	3.64719	0.5901	-2.62775	0.0484
NM_011510	Abcc8	ATP-binding cassette, sub-family C (CFTR/MRP), member 8	37.1237	5.99859	-2.62965	0.01235
NM_001026214	Entpd5	ectonucleoside triphosphate diphosphohydrolase 5	31.4349	5.07628	-2.63052	0.0067
NM_025359	Tspan13	tetraspanin 13	43.2706	6.96497	-2.6352	0.0083
NM_013512	Epb4.1l4a	erythrocyte protein band 4.1-like 4a	3.17303	0.505593	-2.64981	0.01585
NM_172904	Fsd2	fibronectin type III and SPRY domain containing 2	40.9192	6.51908	-2.65004	0.0033
NM_026433	Tmem100	transmembrane protein 100	5.23734	0.830208	-2.65729	0.01735
NM_001122756	Corin	corin	36.4118	5.70689	-2.67363	0.00815
NM_010197	Fgf1	fibroblast growth factor 1	37.6725	5.89282	-2.67648	0.0061
NM_010260	Gbp2	guanylate binding protein 2	7.9168	1.23796	-2.67695	0.0216
NR_045337	2310039L15Rik	RIKEN cDNA 2310039L15 gene	7.87281	1.22885	-2.67957	0.0456
NM_001199218	Slc38a3	solute carrier family 38, member 3	90.1022	14.0593	-2.68004	0.00755
NM_028500	Calr3	calreticulin 3	4.71245	0.734837	-2.68098	0.04615
NM_009879	Ift81	intraflagellar transport 81	3.34293	0.518803	-2.68785	0.0214
NR_028422	C130080G10Rik	RIKEN cDNA C130080G10 gene	38.3461	5.91466	-2.69671	0.0112
NM_001159507	Grip2	glutamate receptor interacting protein 2	10.1156	1.5321	-2.723	0.01985
NM_016719	Grb14	growth factor receptor bound protein 14	80.3407	12.163	-2.72364	0.0111
NM_001037740	Fam40b	striatin interacting protein 2	8.46195	1.26759	-2.7389	0.00935
NM_173745	Dusp18	dual specificity phosphatase 18	26.4815	3.95541	-2.74308	0.008
NM_011207	Ptpn3	protein tyrosine phosphatase, non-receptor type 3	5.19138	0.768141	-2.75668	0.0056
NM_001008232	Asap3	ArfGAP with SH3 domain, ankyrin repeat and PH domain 3	4.72135	0.698485	-2.7569	0.0194
NM_013887	Opn4	opsin 4 (melanopsin)	6.12922	0.898143	-2.77069	0.02775
NM_021384	Rsad2	radical S-adenosyl methionine domain containing 2	1.63273	0.237876	-2.779	0.04325
NM_201600	Myo5b	myosin VB	4.05952	0.5901	-2.78228	0.00485
NM_007382	Acadm	acyl-Coenzyme A dehydrogenase, medium chain	250.738	36.4306	-2.78296	0.00525
NM_007473	Aqp7	aquaporin 7	30.8074	4.47416	-2.78359	0.00615
NM_021344	Tesc	tescalcin	208.625	30.2982	-2.78361	0.0025
NM_153564	Gbp5	guanylate binding protein 5	1.2278	0.177476	-2.79038	0.0496
NM_001013390	Scn4b	sodium channel, type IV, beta	2.90998	0.419546	-2.79411	0.01315
NM_145938	Rpp40	ribonuclease P 40 subunit	1.24195	0.178555	-2.79817	0.04735
NM_199195	Bckdhb	branched chain ketoacid dehydrogenase E1, beta polypeptide	58.6119	8.41815	-2.79962	0.00615
NM_009061	Rgs2	regulator of G-protein signaling 2	8.8844	1.27408	-2.80182	0.0154
NM_023595	Dut	deoxyuridine triphosphatase	9.6283	1.36074	-2.82289	0.0129
NM_019587	Plxnb3	plexin B3	1.10722	0.156088	-2.82652	0.03595
NM_010927	Nos2	nitric oxide synthase 2, inducible	6.70665	0.944137	-2.82852	0.01715
NM_001029990	Mettl17	methyltransferase like 17	16.3051	2.29476	-2.82891	0.01455
NM_011454	Serpinb6b	serine (or cysteine) peptidase inhibitor, clade B, member 6b	4.72453	0.663253	-2.83254	0.0106
NM_023821	Cmya5	cardiomyopathy associated 5	9.37929	1.31637	-2.83291	0.005
NM_138628	Txlnb	taxilin beta	25.1783	3.52381	-2.83697	0.0028
NM_133199	Scn4a	sodium channel, voltage-gated, type IV, alpha	3.73435	0.522463	-2.83746	0.0107
NM_001013381	Rsad1	radical S-adenosyl methionine domain containing 1	5.79309	0.809687	-2.8389	0.0182
NM_028233	Lrpprc	leucine-rich PPR-motif containing	19.4668	2.71992	-2.83938	0.00575
NM_001034867	Pm20d2	peptidase M20 domain containing 2	2.94283	0.410015	-2.84345	0.0128
NM_001204411	Kcnj11	potassium inwardly rectifying channel, subfamily J, member 11	95.2835	13.2748	-2.84354	0.0228
NM_001033343	Sec31b	Sec31 homolog B (S. cerevisiae)	5.31232	0.738909	-2.84587	0.01875
NM_011850	Nr0b2	nuclear receptor subfamily 0, group B, member 2	35.4403	4.9236	-2.8476	0.01315
NM_145443	L2hgdh	L-2-hydroxyglutarate dehydrogenase	2.14551	0.296634	-2.85457	0.0467
NM_001033042	Lrrc14b	leucine rich repeat containing 14B	27.5846	3.79245	-2.86266	0.03835
NM_011144	Ppara	peroxisome proliferator activated receptor alpha	12.3624	1.65817	-2.8983	0.00985
NM_022982	Rtn4r	reticulon 4 receptor	13.2036	1.76219	-2.90549	0.0107
NM_032397	Kcnn1	potassium intermediate/small conductance calcium-activated channel, subfamily N, member 1	4.86054	0.646939	-2.90942	0.013
NM_001008791	Whrn	whirlin	26.9306	3.5589	-2.91975	0.0038
NM_182805	Gpt	glutamic pyruvic transaminase, soluble	40.8074	5.34373	-2.93291	0.00975
NM_019990	Stard10	START domain containing 10	33.7992	4.41863	-2.93532	0.0148
NM_029327	Lyrm7	LYR motif containing 7	3.99478	0.520108	-2.94123	0.0379
NM_008909	Ppl	periplakin	0.431516	0.0557407	-2.95261	0.038
NM_021351	Cryba4	crystallin, beta A4	20.8778	2.67026	-2.96692	0.027
NM_177244	Fastkd1	FAST kinase domains 1	7.78064	0.994353	-2.96806	0.00895
NM_010605	Kcnj5	potassium inwardly-rectifying channel, subfamily J, member 5	22.4667	2.86806	-2.96964	0.00385
NM_023784	Yipf7	Yip1 domain family, member 7	102.787	12.9864	-2.98459	0.00345
NM_173068	Syt7	synaptotagmin VII	10.4205	1.30478	-2.99755	0.01155
NM_028977	Lrrc17	leucine rich repeat containing 17	2.83761	0.354828	-2.99948	0.03435
NM_001195006	Ndrg4	N-myc downstream regulated gene 4	176.425	21.8842	-3.0111	0.00855
NM_153543	Aldh1l2	aldehyde dehydrogenase 1 family, member L2	0.766121	0.0946138	-3.01745	0.02955
NM_001166635	Mid1ip1	Mid1 interacting protein 1 (gastrulation specific G12-like (zebrafish))	99.0033	12.0946	-3.03311	0.0044
NM_008824	Pfkfb1	6-phosphofructo-2-kinase/fructose-2,6-biphosphatase 1	2.04711	0.249985	-3.03368	0.032
NM_001080118	Med1	mediator complex subunit 1	3.3831	0.411578	-3.03911	0.02345
NM_008358	Il15ra	interleukin 15 receptor, alpha chain	9.03881	1.09382	-3.04676	0.04655
NM_029837	Mpped2	metallophosphoesterase domain containing 2	8.83144	1.06788	-3.0479	0.03035
NM_029679	Fam65b	family with sequence similarity 65, member B	1.60679	0.193571	-3.05325	0.0351
NM_021466	Taf1a	TATA box binding protein (Tbp)-associated factor, RNA polymerase I, A	1.86461	0.224224	-3.05586	0.0321
NM_009654	Alb	albumin	6.23016	0.745794	-3.06242	0.03605
NM_026239	Tmem35	transmembrane protein 35	8.32866	0.990369	-3.07205	0.0078
NM_007936	Epha4	Eph receptor A4	0.657908	0.0779803	-3.07671	0.03645
NM_001039512	Ivns1abp	influenza virus NS1A binding protein	34.2964	4.01837	-3.09338	0.024
NM_010473	Hrc	histidine rich calcium binding protein	171.952	20.1213	-3.09521	0.0055
NM_009027	Rasgrf2	RAS protein-specific guanine nucleotide-releasing factor 2	0.630064	0.0734247	-3.10116	0.03135
NM_001130412	Lpin1	lipin 1	43.2733	5.03634	-3.10303	0.00295
NM_001135727	Sh3kbp1	SH3-domain kinase binding protein 1	30.2337	3.50394	-3.10911	0.0024
NM_080575	Acss1	acyl-CoA synthetase short-chain family member 1	87.5395	9.97775	-3.13315	0.00215
NM_020557	Cmpk2	cytidine monophosphate (UMP-CMP) kinase 2, mitochondrial	3.06569	0.345595	-3.14906	0.0294
NM_172417	2310042D19Rik	PPARGC1 and ESRR induced regulator, muscle 1	192.421	21.6739	-3.15024	0.0186
NM_011542	Tcea3	transcription elongation factor A (SII), 3	83.2986	9.36905	-3.15232	0.0054
NM_019833	Fam69b	family with sequence similarity 69, member B	41.5453	4.64235	-3.16176	0.00915
NM_011734	Siae	sialic acid acetylesterase	8.04661	0.89783	-3.16387	0.00875
NM_001177572	Slc25a13	solute carrier family 25 (mitochondrial carrier, adenine nucleotide translocator), member 13	34.2695	3.81188	-3.16835	0.00285
NM_029920	Mtus2	microtubule associated tumor suppressor candidate 2	64.1319	7.10054	-3.17504	0.00195
NM_133249	Ppargc1b	peroxisome proliferative activated receptor, gamma, coactivator 1 beta	3.49088	0.384402	-3.1829	0.0265
NM_001080707	Gpr155	G protein-coupled receptor 155	1.80263	0.197762	-3.18826	0.03845
NM_001033548	6030429G01Rik	dynein, axonemal assembly factor 3	7.46766	0.811344	-3.20227	0.0288
NM_011915	Wif1	Wnt inhibitory factor 1	1.70148	0.183018	-3.21673	0.02525
NM_010219	Fkbp4	FK506 binding protein 4	218.246	23.2931	-3.22798	0.00155
NM_001015046	Rap1gap2	RAP1 GTPase activating protein 2	28.7706	3.05707	-3.23438	0.0012
NM_010357	Gsta4	glutathione S-transferase, alpha 4	57.2811	6.00104	-3.25477	0.001
NM_010288	Gja1	gap junction protein, alpha 1	53.7742	5.62129	-3.25794	0.0017
NM_001099738	Dnajc28	DnaJ (Hsp40) homolog, subfamily C, member 28	2.09129	0.21548	-3.27877	0.02255
NM_021716	Fign	fidgetin	0.452617	0.0466	-3.27989	0.02315
NM_023868	Ryr2	ryanodine receptor 2, cardiac	84.5552	8.70038	-3.28074	0.0374
NM_175538	E130304F04Rik	NIM1 serine/threonine protein kinase	0.644335	0.0652342	-3.30411	0.0205
NM_010212	Fhl2	four and a half LIM domains 2	1747.87	174.961	-3.3205	0.0074
NM_020567	Gmnn	geminin	9.88883	0.985673	-3.32662	0.0253
NM_175511	Fam78a	family with sequence similarity 78, member A	17.4553	1.7333	-3.33208	0.0042
NM_001081157	Lmod3	leiomodin 3 (fetal)	11.4376	1.12484	-3.34599	0.0072
NM_029361	Wnk2	WNK lysine deficient protein kinase 2	34.0907	3.35193	-3.34632	0.0084
NM_178405	Atp1a2	ATPase, Na+/K+ transporting, alpha 2 polypeptide	156.766	15.3579	-3.35156	0.00305
NM_030026	Mccc2	methylcrotonoyl-Coenzyme A carboxylase 2 (beta)	32.8643	3.17475	-3.37181	0.00105
NM_001168296	Ephb1	Eph receptor B1	1.68038	0.160132	-3.39145	0.018
NM_011677	Ung	uracil DNA glycosylase	17.0701	1.61148	-3.40501	0.00965
NM_175236	Adhfe1	alcohol dehydrogenase, iron containing, 1	17.8619	1.68557	-3.40558	0.0018
NM_016875	Ybx2	Y box protein 2	10.6993	1.00689	-3.40954	0.01185
NM_021041	Abcc9	ATP-binding cassette, sub-family C (CFTR/MRP), member 9	26.2416	2.43997	-3.42692	0.0063
NM_026808	Fitm1	fat storage-inducing transmembrane protein 1	594.249	55.2486	-3.42706	0.0008
NM_026443	Mtfp1	mitochondrial fission process 1	201.085	18.6806	-3.42819	0.00145
NM_008772	P2ry1	purinergic receptor P2Y, G-protein coupled 1	1.61735	0.150043	-3.43018	0.0189
NM_019568	Cxcl14	chemokine (C-X-C motif) ligand 14	3.79645	0.352041	-3.43084	0.01645
NM_001034858	Armc2	armadillo repeat containing 2	2.09532	0.193351	-3.43788	0.023
NM_008664	Myom2	myomesin 2	343.656	31.6764	-3.43949	0.0095
NM_139228	Rhbdl3	rhomboid, veinlet-like 3 (Drosophila)	6.14892	0.563876	-3.44688	0.0031
NM_001013758	Lingo3	leucine rich repeat and Ig domain containing 3	6.85796	0.625271	-3.45522	0.02095
NM_001024717	Gal3st3	galactose-3-O-sulfotransferase 3	38.2069	3.47523	-3.45865	0.00545
NM_001085549	Gm12824	TraB domain containing 2B	21.5807	1.95042	-3.46788	0.00175
NM_172778	Maob	monoamine oxidase B	11.1358	1.00053	-3.47637	0.00475
NM_007804	Cux2	cut-like homeobox 2	4.71309	0.419806	-3.48888	0.011
NM_173027	Ip6k3	inositol hexaphosphate kinase 3	9.93096	0.884133	-3.4896	0.00265
NM_177869	Fam185a	family with sequence similarity 185, member A	2.68606	0.238325	-3.49449	0.01665
NM_007854	Slc29a2	solute carrier family 29 (nucleoside transporters), member 2	16.5099	1.45006	-3.50914	0.0024
NM_016917	Slc40a1	solute carrier family 40 (iron-regulated transporter), member 1	3.53635	0.307508	-3.52356	0.01955
NM_011606	Clec3b	C-type lectin domain family 3, member b	121.586	10.5303	-3.52936	0.00205
NM_173866	Gpt2	glutamic pyruvate transaminase (alanine aminotransferase) 2	16.782	1.4304	-3.55243	0.00265
NM_001177713	Cyp26b1	cytochrome P450, family 26, subfamily b, polypeptide 1	20.0474	1.67881	-3.57791	0.0005
NM_008357	Il15	interleukin 15	15.4815	1.29217	-3.58267	0.0178
NM_027865	Tmem25	transmembrane protein 25	11.6608	0.960955	-3.60105	0.0024
NM_010279	Gfra1	glial cell line derived neurotrophic factor family receptor alpha 1	3.21788	0.264798	-3.60315	0.0102
NM_001200041	Gm1078	SH3 domain binding kinase family, member 3	2.22789	0.182641	-3.60859	0.0322
NM_001002927	Penk	preproenkephalin	3.9082	0.314664	-3.63462	0.01085
NM_001032727	Sybu	syntabulin (syntaxin-interacting)	3.52841	0.282127	-3.6446	0.01335
NM_013813	Epb4.1l3	erythrocyte protein band 4.1-like 3	1.88688	0.15073	-3.64596	0.01305
NM_027984	Epn3	epsin 3	17.1861	1.36217	-3.65726	0.0011
NM_024291	Ky	kyphoscoliosis peptidase	14.2938	1.12935	-3.66182	0.0005
NM_181815	4930534B04Rik	centrosomal protein 128	0.752341	0.0591649	-3.66857	0.0121
NM_028182	Sh2d4a	SH2 domain containing 4A	3.72794	0.287741	-3.69553	0.0242
NM_178650	Tbc1d10c	TBC1 domain family, member 10c	8.27082	0.638346	-3.69562	0.00875
NM_172775	Plxnb1	plexin B1	10.9706	0.838942	-3.70893	0.0028
NM_177471	Ccdc69	coiled-coil domain containing 69	9.44327	0.720457	-3.7123	0.01715
NM_001033409	Lgr6	leucine-rich repeat-containing G protein-coupled receptor 6	7.98364	0.607044	-3.71717	0.00215
NM_183283	2310010M20Rik	single-pass membrane protein with coiled-coil domains 1	20.9046	1.58817	-3.71838	0.00155
NM_194060	Foxo6	forkhead box O6	6.57404	0.498623	-3.72076	0.0126
NM_029095	Hhatl	hedgehog acyltransferase-like	305.831	22.78	-3.7469	0.0077
NR_040292	2310040G24Rik	RIKEN cDNA 2310040G24 gene	7.59476	0.561415	-3.75786	0.0153
NM_001141927	Pln	phospholamban	771.379	56.224	-3.77818	0.0068
NM_001085502	Nt5c1a	5'-nucleotidase, cytosolic IA	15.7665	1.14147	-3.7879	0.0004
NM_172310	Tarsl2	threonyl-tRNA synthetase-like 2	3.79893	0.271093	-3.80873	0.016
NM_016927	Pkd2l2	polycystic kidney disease 2-like 2	5.79166	0.40906	-3.82359	0.0372
NM_008424	Kcne1	potassium voltage-gated channel, Isk-related subfamily, member 1	16.5856	1.15722	-3.8412	0.0018
NR_037581	Magix	MAGI family member, X-linked	13.2662	0.915097	-3.85769	0.00115
NM_028491	1700040L02Rik	RIKEN cDNA 1700040L02 gene	14.9623	1.01062	-3.88802	0.0144
NM_001110140	Atp2a2	ATPase, Ca++ transporting, cardiac muscle, slow twitch 2	3584.65	238.151	-3.91188	0.0006
NM_007911	Efnb3	ephrin B3	48.1042	3.18108	-3.91857	0.0001
NM_001256224	Wnt5a	wingless-related MMTV integration site 5A	1.53676	0.10126	-3.92376	0.04065
NM_001252459	Cyfip2	cytoplasmic FMR1 interacting protein 2	27.4579	1.72186	-3.99518	5e-05
NM_001081023	Cacna1s	calcium channel, voltage-dependent, L type, alpha 1S subunit	2.97806	0.178216	-4.06267	0.0057
NM_198250	Lrrc4b	leucine rich repeat containing 4B	15.869	0.939651	-4.07794	0.01055
NM_175535	Arhgap20	Rho GTPase activating protein 20	1.06786	0.058465	-4.191	0.0262
NM_181588	Cmbl	carboxymethylenebutenolidase-like (Pseudomonas)	48.5112	2.53707	-4.25708	0.0003
NM_011784	Aplnr	apelin receptor	46.5544	2.41068	-4.27141	0.0001
NM_007994	Fbp2	fructose bisphosphatase 2	37.3544	1.925	-4.27835	0.00225
NM_172862	Frem2	Fras1 related extracellular matrix protein 2	3.09517	0.157545	-4.29619	0.0004
NM_144803	Chrna2	cholinergic receptor, nicotinic, alpha polypeptide 2 (neuronal)	2.35067	0.119531	-4.29761	0.0331
NM_183188	Rbfox1	RNA binding protein, fox-1 homolog (C. elegans) 1	2.48787	0.123809	-4.32872	0.0052
NM_022014	Fn3k	fructosamine 3 kinase	31.5231	1.55636	-4.34016	0.00015
NM_080847	Asb15	ankyrin repeat and SOCS box-containing 15	14.4235	0.701603	-4.36162	0.00065
NM_008426	Kcnj3	potassium inwardly-rectifying channel, subfamily J, member 3	2.26113	0.109856	-4.36337	0.0431
NM_001159957	Pde1c	phosphodiesterase 1C	3.72011	0.177726	-4.38762	0.0042
NM_001160363	5430405G05Rik	transmembrane protein 74B	5.62883	0.262305	-4.42352	0.00855
NM_146052	Lrrc3b	leucine rich repeat containing 3B	46.3579	2.14712	-4.43234	0.0011
NM_001004365	Actr3b	ARP3 actin-related protein 3B	21.9809	0.956781	-4.52192	0.0089
NM_183216	Scd4	stearoyl-coenzyme A desaturase 4	12.1212	0.489463	-4.63019	5e-05
NM_001013013	Dhrs7c	dehydrogenase/reductase (SDR family) member 7C	326.42	12.8685	-4.66482	0.0001
NM_030614	Fgf16	fibroblast growth factor 16	4.65609	0.180373	-4.69006	0.0037
NR_040360	Gm19277	predicted gene, 19277	10.4369	0.401631	-4.69969	0.03445
NM_025425	Rpl3l	ribosomal protein L3-like	334.919	12.5899	-4.73348	0.00065
NM_177755	Klhl38	kelch-like 38	24.4819	0.912652	-4.74551	0.0039
NM_009710	Art1	ADP-ribosyltransferase 1	193.545	6.79561	-4.83192	5e-05
NM_001146329	Sbk2	SH3-binding domain kinase family, member 2	7.50665	0.250605	-4.90468	0.0021
NM_011993	Dpysl4	dihydropyrimidinase-like 4	6.51994	0.216941	-4.90948	0.00255
NM_001122954	Pla2g5	phospholipase A2, group V	54.3043	1.77666	-4.93382	0.00035
NM_001166651	Klhl33	kelch-like 33	4.02764	0.101994	-5.30338	0.02625
NM_027402	Fndc5	fibronectin type III domain containing 5	211.467	4.78194	-5.46669	5e-05
NM_153170	Slc36a2	solute carrier family 36 (proton/amino acid symporter), member 2	35.3794	0.730961	-5.59697	0.00205
NM_001081130	Ogdhl	oxoglutarate dehydrogenase-like	72.3009	1.36518	-5.72685	5e-05
NM_001170748	Asb14	ankyrin repeat and SOCS box-containing 14	48.3763	0.847188	-5.83548	0.00025
NM_138942	Dbh	dopamine beta hydroxylase	22.4594	0.390873	-5.84447	0.0189
NM_010077	Drd2	dopamine receptor D2	8.32264	0.11572	-6.16833	0.0394
NM_010113	Egf	epidermal growth factor	0.54739	0.00693461	-6.30261	0.0374
NM_030716	Kcnip2	Kv channel-interacting protein 2	220.629	2.17526	-6.66429	0.0001
NM_053200	Ces1d	carboxylesterase 1D	56.6738	0.4965	-6.83474	0.00875
NM_001166030	Mylk4	myosin light chain kinase family, member 4	19.8544	0.165239	-6.90876	0.00195
NM_176920	Lrtm1	leucine-rich repeats and transmembrane domains 1	21.7971	0.165496	-7.04119	0.00035
