# Supplementary material for: Cardiomyocyte-Specific Ablation of Med1 Subunit of the Mediator Complex Causes Lethal Dilated Cardiomyopathy in Mice
Source: PLoS One. 2016 Aug 22;11(8):e0160755. doi: 10.1371/journal.pone.0160755 (PMC4993490; doi:10.1371/journal.pone.0160755)
Supplement: S4 Table — (XLSX) [file pone.0160755.s006.xlsx]

## Sheet: Sheet1
		S4. Table Genes up-regulated in csMed1-/- heart
gene name	gene ID	RPKM control mean	RPKM KO mean	log2_fold_change	p_value
Col9a2	XLOC_016030	0.245898	17.117	6.12123	0.00095
Crlf1	XLOC_022668	0.489403	31.2055	5.99463	0.0015
Tmem151a	XLOC_011804	0.155569	8.42587	5.7592	0.0013
Wisp2	XLOC_013139	3.00106	158.068	5.71893	0.0001
Ltbp2	XLOC_005457	0.59136	29.6262	5.64669	5e-05
Krt80	XLOC_008514	1.54343	74.0982	5.58523	0.0013
Sypl2	XLOC_015438	0.0853494	3.99464	5.54854	0.04925
Slc16a3	XLOC_003699	2.6134	114.705	5.45586	5e-05
Lox	XLOC_011186	0.195376	6.95869	5.15449	0.01975
Nlrc3	XLOC_008956	0.174828	6.18435	5.14461	0.0025
Gpnmb	XLOC_018933	0.323848	9.87068	4.92976	0.0041
Serpina3n	XLOC_005057	8.12032	237.844	4.87233	5e-05
Tnfrsf23	XLOC_022380	1.17616	34.1324	4.85898	0.00035
Lamc3	XLOC_012387	0.14185	3.93368	4.79344	0.0031
Cilp	XLOC_024080	1.95936	52.5776	4.746	0.00015
Gdf15	XLOC_023333	1.67349	42.6234	4.67072	0.00405
Sphk1	XLOC_003623	1.93286	46.6998	4.5946	0.0038
Hspa1a	XLOC_010362	2.03546	48.3784	4.57094	0.00065
Nppa	XLOC_016292	468.479	11113.8	4.56823	0.02755
Col12a1	XLOC_024906	0.183734	4.30791	4.5513	0.00265
6030408B16Rik	XLOC_008013	1.07703	24.5341	4.50965	0.0041
Cdkn1a	XLOC_009646	30.5281	693.304	4.50528	0.00035
Hspa1b	XLOC_010361	1.65144	37.3944	4.50103	0.0007
Slc7a5	XLOC_023612	3.91764	88.2714	4.49389	0.0002
Col8a1	XLOC_009246	0.393392	8.71827	4.47	0.0004
Mycl1	XLOC_016037	0.109301	2.40014	4.45674	0.004
Jsrp1	XLOC_002439	0.49839	10.741	4.42971	0.00515
Cyp1b1	XLOC_010639	0.0603983	1.24528	4.36581	0.0052
Uchl1	XLOC_017439	15.57	318.936	4.35642	5e-05
Pou3f1	XLOC_016051	0.260019	5.32055	4.35488	0.00505
AW551984	XLOC_024635	0.068165	1.34256	4.29981	0.0329
Inhbb	XLOC_001101	0.735253	14.3716	4.28883	0.00045
Serpina3m	XLOC_005056	0.245773	4.73334	4.26746	0.0055
Eln	XLOC_018545	48.3706	922.883	4.25395	0.0032
Lcn2	XLOC_013457	3.73063	70.8885	4.24806	0.00475
4931408A02Rik	XLOC_008914	0.59776	10.4592	4.12907	0.0035
Arid5a	XLOC_000066	1.68827	28.7485	4.08987	0.0008
Chi3l1	XLOC_000451	0.363309	6.0859	4.0662	0.0093
Pglyrp1	XLOC_020230	0.775007	12.2557	3.9831	0.0407
Cdsn	XLOC_009769	0.449684	7.10457	3.98176	0.00935
Adamtsl2	XLOC_012321	15.1849	233.323	3.94161	0.00065
Ptk2b	XLOC_007474	1.8952	28.4785	3.90945	0.0005
Arhgdig	XLOC_010232	0.471691	6.51765	3.78844	0.0087
Tlr5	XLOC_000687	0.285617	3.92007	3.77872	0.0149
Mum1l1	XLOC_025594	0.0233959	0.319714	3.77246	0.0484
Tuft1	XLOC_015301	0.405291	5.53208	3.77079	0.01665
Galns	XLOC_023624	3.58335	48.3638	3.75455	0.0001
Dok5	XLOC_013202	1.06725	14.1829	3.73217	0.00155
Cda	XLOC_017027	1.11573	14.707	3.72044	0.01055
Apod	XLOC_009137	2.40626	31.5816	3.71422	0.0019
Col8a2	XLOC_016074	0.34057	4.43154	3.70179	0.00105
6330512M04Rik	XLOC_022360	1.71857	21.6347	3.65406	0.01695
Mfap4	XLOC_003029	53.9114	670.839	3.63731	0.0004
Ctgf	XLOC_001569	29.988	373.15	3.6373	0.00345
Atf3	XLOC_001460	2.15287	26.1811	3.60419	0.004
Gpx3	XLOC_002954	227.324	2739.95	3.59133	0.0083
Maff	XLOC_007829	4.96265	59.2	3.57641	0.00015
Gal3st2	XLOC_000346	0.346526	4.05199	3.5476	0.0182
Itgbl1	XLOC_007125	0.349305	4.00346	3.51869	0.01835
Ccdc136	XLOC_018781	0.701582	8.0367	3.51792	0.0167
Tmem202	XLOC_024806	0.382223	4.273	3.48276	0.01435
Synm	XLOC_021789	0.227558	2.4179	3.40945	0.01085
Slc39a6	XLOC_011074	0.746608	7.7575	3.37717	0.0037
Tnni1	XLOC_000468	0.946546	9.72458	3.36089	0.0182
Adc	XLOC_016903	1.52698	15.6732	3.35955	0.00785
Tpm2	XLOC_016511	15.596	159.449	3.35385	0.003
Acta1	XLOC_023641	207.081	2033.02	3.29536	0.02415
Pdlim7	XLOC_006368	98.2683	959.276	3.28715	0.00515
Ngef	XLOC_001037	0.177212	1.72609	3.28396	0.01995
Mt2	XLOC_022827	92.9381	899.731	3.27515	0.00165
Svep1	XLOC_016593	1.82051	17.468	3.2623	0.0031
Baalc	XLOC_007683	0.964714	9.23642	3.25916	0.0172
Anxa8	XLOC_006770	0.163524	1.55492	3.24927	0.02475
Qsox1	XLOC_001249	38.6958	366.796	3.24473	0.0446
Angptl4	XLOC_010327	10.7431	101.546	3.24065	0.00225
Tgfb2	XLOC_001444	0.7987	7.50902	3.2329	0.00615
Krt19	XLOC_004451	0.313301	2.92728	3.22394	0.02745
Fmod	XLOC_000448	2.95274	27.5559	3.22224	0.0011
Ttll7	XLOC_014954	0.0421405	0.391397	3.21535	0.02135
Sergef	XLOC_021707	2.68443	24.8099	3.20822	0.00735
Trp53inp1	XLOC_015619	0.0419415	0.382962	3.19075	0.0265
Ahsg	XLOC_008696	5.87122	53.525	3.18848	0.002
Mical1	XLOC_001605	5.22538	47.1668	3.17416	0.00335
Morn4	XLOC_012072	2.0574	18.3384	3.15598	0.00735
Doc2b	XLOC_004190	0.192179	1.70854	3.15224	0.02505
Nppb	XLOC_016291	167.47	1479.55	3.14319	0.0077
Csrp1	XLOC_000466	43.1664	378.932	3.13396	0.00495
Cldn5	XLOC_008665	56.609	490.347	3.1147	0.006
Cdca3	XLOC_019280	0.613068	5.25901	3.10067	0.0286
Etv4	XLOC_004489	0.438318	3.70075	3.07777	0.0338
Polr2a	XLOC_004089	16.2123	136.159	3.07012	0.0052
Selp	XLOC_000555	0.212221	1.73596	3.0321	0.03915
Kif18b	XLOC_004517	0.131672	1.06529	3.01623	0.03125
Actn1	XLOC_005421	9.60227	77.5018	3.01278	0.0029
Hist2h3c2	XLOC_015335	2.75584	22.2237	3.01154	0.0371
Fbn2	XLOC_011198	0.200751	1.59124	2.98667	0.0092
Rnf39	XLOC_009794	0.492217	3.82293	2.95731	0.0325
Mlph	XLOC_000301	0.17077	1.30997	2.9394	0.03695
Lgals3	XLOC_006806	2.686	20.4392	2.92781	0.0143
Gprc5a	XLOC_019347	1.40326	10.5592	2.91164	0.0096
Tnfrsf12a	XLOC_010153	103.787	775.829	2.90211	0.04135
C1qtnf6	XLOC_008295	36.2014	268.795	2.89239	0.01
Myl4	XLOC_003543	7.43923	55.1537	2.89023	0.01535
Shisa4	XLOC_001184	2.94831	21.7856	2.88542	0.0123
Cldn15	XLOC_017828	3.68439	26.8835	2.86722	0.01625
Slc10a6	XLOC_018321	1.68486	12.2799	2.86561	0.01165
Rbp1	XLOC_024230	15.8256	114.238	2.85171	0.01015
Myoz1	XLOC_007169	0.299092	2.15177	2.84687	0.04095
Ace	XLOC_003551	24.3622	174.379	2.83951	0.00875
Bend4	XLOC_018183	0.064595	0.462142	2.83884	0.03945
Mmp23	XLOC_017170	9.59799	67.2872	2.80953	0.00375
Thbs1	XLOC_012792	0.543371	3.78935	2.80194	0.01355
Ydjc	XLOC_008639	1.13713	7.88523	2.79375	0.04045
Peg3	XLOC_021236	0.206127	1.41318	2.77734	0.0147
Igsf9b	XLOC_023791	0.288733	1.97261	2.7723	0.02925
Chrnb1	XLOC_004091	2.58387	17.6473	2.77185	0.011
Efhd2	XLOC_017071	23.5557	160.776	2.7709	0.00655
Procr	XLOC_013076	1.67522	11.4178	2.76886	0.0162
Orai2	XLOC_018564	0.682503	4.65081	2.76857	0.016
Serpine1	XLOC_018573	8.91083	60.5343	2.76412	0.006
Evi5	XLOC_018348	0.068265	0.46089	2.7552	0.04955
Fam64a	XLOC_003141	0.62647	4.22757	2.75451	0.0433
Wdr62	XLOC_021545	0.455053	3.00709	2.72426	0.0177
Emid2	XLOC_018570	1.87815	12.3837	2.72106	0.0153
Hn1	XLOC_004609	131.456	864.228	2.71684	0.0241
Ppp1r15a	XLOC_021688	13.7311	90.0554	2.71337	0.00925
Ptprn	XLOC_000983	1.4149	9.15634	2.69407	0.01995
Bgn	XLOC_025402	194.081	1245.77	2.68231	0.04845
Thbs4	XLOC_006531	2.2655	14.4895	2.67711	0.00735
Plagl1	XLOC_001519	0.856978	5.38715	2.65219	0.01915
Mmp3	XLOC_023684	0.910159	5.70173	2.64721	0.01795
Hspa1l	XLOC_009739	3.16476	19.7797	2.64385	0.00695
Mfge8	XLOC_021811	177.986	1106.97	2.63678	0.03465
Eya2	XLOC_013170	1.68363	10.3624	2.62171	0.01415
Myl9	XLOC_013091	102.064	623.543	2.61102	0.00675
S100a11	XLOC_014671	212.22	1292.37	2.60639	0.00865
Zyx	XLOC_018871	90.3559	549.384	2.60413	0.01935
Itgav	XLOC_012585	0.270384	1.64308	2.60332	0.02005
Frzb	XLOC_013626	2.7376	16.1736	2.56266	0.0086
Iah1	XLOC_004771	29.6187	173.012	2.5463	0.0275
Hsp90aa1	XLOC_005571	3.9459	23.0053	2.54354	0.0046
BC029214	XLOC_013371	20.0042	114.86	2.5215	0.0077
Carhsp1	XLOC_008990	20.4341	116.89	2.5161	0.0147
Fam46b	XLOC_016145	10.7841	61.3948	2.50921	0.01355
Kif1a	XLOC_001065	0.292845	1.65064	2.49481	0.0207
Cacnb1	XLOC_004384	5.21566	29.3693	2.49339	0.0196
Sorbs3	XLOC_007499	25.6005	140.471	2.45602	0.0127
Fads3	XLOC_011433	40.1869	220.28	2.45454	0.03625
Panx1	XLOC_024480	1.43331	7.85289	2.45387	0.0288
Rhoc	XLOC_014783	119.029	649.504	2.44802	0.01185
Slc45a3	XLOC_000425	4.20199	22.8575	2.44352	0.01805
Zfr2	XLOC_001844	0.793966	4.3127	2.44144	0.0435
Fam188a	XLOC_013322	0.944909	5.11993	2.43788	0.03345
Map3k6	XLOC_016143	6.76503	36.5933	2.43541	0.00705
Mllt11	XLOC_015311	4.51628	23.9389	2.40615	0.01755
Phlda3	XLOC_000467	16.3914	86.7944	2.40467	0.0204
Mfap5	XLOC_019253	38.7906	205.29	2.40388	0.01565
Plaur	XLOC_020319	2.7812	14.7005	2.40209	0.04235
Fibin	XLOC_013879	2.7714	14.6013	2.39741	0.01385
Tubb6	XLOC_010954	35.7653	185.721	2.3765	0.0294
Fbln2	XLOC_019135	48.1021	249.662	2.37581	0.0265
Upp1	XLOC_002764	11.0543	56.3166	2.34895	0.0206
Cx3cl1	XLOC_022838	4.28	21.7888	2.3479	0.0171
A930005H10Rik	XLOC_015460	12.3321	62.2992	2.3368	0.0212
Dpep1	XLOC_023029	44.3955	221.474	2.31865	0.01925
Adm	XLOC_020922	4.24559	21.1562	2.31705	0.03815
Mcam	XLOC_023918	17.5252	87.2131	2.31511	0.01535
Elmo3	XLOC_022889	0.626386	3.11566	2.31442	0.0405
Igf1r	XLOC_020646	1.63688	8.11564	2.30976	0.0179
Casq1	XLOC_001351	38.0293	187.848	2.30439	0.0171
Gpx1	XLOC_024308	169.438	835.017	2.30105	0.0141
Smoc1	XLOC_004951	2.31998	11.3096	2.28536	0.01655
Pdlim3	XLOC_022590	21.2734	103.273	2.27934	0.0112
Slc17a7	XLOC_020553	13.7255	65.3674	2.25171	0.0234
2610002J02Rik	XLOC_016354	16.5272	78.6656	2.25089	0.03015
Col5a2	XLOC_000865	8.01039	37.0088	2.20792	0.02395
Ckb	XLOC_005581	104.51	468.604	2.16473	0.0246
Tubb2a	XLOC_006267	42.14	188.454	2.16095	0.0311
